# Supplementary material for: Transcriptomic Analysis Reveals the Regulatory Networks and Hub Genes Controlling the Unsaturated Fatty Acid Contents of Developing Seed in Soybean
Source: Front Plant Sci. 2022 May 12;13:876371. doi: 10.3389/fpls.2022.876371 (PMC9134122; doi:10.3389/fpls.2022.876371)
Supplement: Supplementary Table 3 — The fatty acid profiles of HO and LO at different stage. [file Table_5.XLSX]

## Sheet: Sheet1
	PA	SA	OA	LA	LNA
LO30a	12.89	3.72	17.91	48.53	16.94
LO30b	15.98	3.79	16.4	49.53	14.29
LO30c	14.07	3.48	17.95	52.2	12.3
LO40a	12.55	3.42	20.02	54.87	9.12
LO40b	13.9	3.52	17.8	52.78	11.99
LO40c	12.77	3.2	19.63	55.07	9.33
LO50a	14.66	4.18	12.06	55.58	13.63
LO50b	17.42	4.02	11.94	53.35	12.36
LO50c	14.14	4.33	13.11	57.97	10.44
HO30a	13.51	3.64	34	40.18	8.68
HO30b	13.46	3.61	33.94	36.39	12.6
HO30c	13.15	3.88	36.24	39.71	7.01
HO40a	11.2	3.02	42.02	37.21	6.55
HO40b	12.99	3.73	41.68	34.3	7.3
HO40c	11.6	4.12	44.43	33.42	6.45
HO50a	15.14	4.14	30.26	45.31	7.17
HO50b	14.5	4.39	32.52	43.68	4.92
HO50c	13.83	4.2	29.16	47.93	4.88
